# Supplementary material for: Biochemical Response and Gene Expression to Water Deficit of Croatian Grapevine Cultivars (Vitis vinifera L.) and a Specimen of Vitis sylvestris
Source: Plants (Basel). 2023 Sep 28;12(19):3420. doi: 10.3390/plants12193420 (PMC10575188; doi:10.3390/plants12193420)
Supplement: Supplementary file 1 [file plants-12-03420-s001.zip]

Archive with 1 entries (1 files):
- plants-2585257-supplementary.pdf
